# Supplementary material for: A contextually relevant approach to assessing health risk behavior in a rural sub-Saharan Africa setting: the Kilifi health risk behavior questionnaire
Source: BMC Public Health. 2018 Jun 20;18:774. doi: 10.1186/s12889-018-5710-4 (PMC6011354; doi:10.1186/s12889-018-5710-4)
Supplement: Supplementary file 1 — A summary of the scaling evaluation, test-retest reliability and behavioral prevalence at baseline (Time 1) and retest (Time 2) for the items in the Kilifi Health Risk Behavior Questionnaire (KRIBE-Q). The data summarizes the utilization of response categories (reported in percentage); the test-retest reliability (represented by Gwet’s AC1 coefficient); overall prevalence of behavior at baseline (Time1) (reported in percentage); and prevalence of behavior (reported in percentage) for the sub-sample (85) that completed the questionnaire at both phases. The summarized data comprises 60 out of the total 69 items on health behavior in the KRIBE-Q. (XLSX 14 kb) [file 12889_2018_5710_MOESM1_ESM.xlsx]

## Sheet: Sheet1
Utilized response categories (%)	Utilized response categories (%)	Gwet’s AC1	Over all Time 1 (%) (N=164)	Both phases (N=85)
				Time 1 (%)	Time 2 (%)
Behavior related to unintentional Injury and Violence
7. Been injured seriously during the past 12 months	87.5	0.54	61.1	64.3	50
11. Carried a weapon during the past 30 days	60	0.96	3.1	2.3	5.9
12. feeling unsafe in the neighborhood	100	0.77	14.2	20	7
13. Been threatened or injured with a weapon during the past 12 months	50	0.92	4.3	3.5	3.5
14. Been engaged in a physical fight during the past 12 months	75	0.59	39.9	44	32.1
15. Ever been physically forced to have sexual intercourse	100	0.99	1.8	1.2	2.3
16. Been physically hurt by someone he or she was dating during the past 12 months	66.6	1	3	1.2	1.2
17. Been forced to have sexual acts by someone he or she was dating during the past 12 months	83.3	0.94	5.5	3.5	4.7
18. Been bullied during the past 12 months	100	0.69	31.7	25.9	17.6
20. Felt so sad or hopeless during the past 12 months	100	0.73	20.8	20.2	11.9
21. Seriously considered attempting suicide during the past 12 months	100	0.96	3.7	4.7	1.2
22. Made a plan about how to attempt suicide during the past 12 months	100	0.97	5.5	3.6	1.2
23. Attempted suicide during the past 12 months	40	0.96	3.7	3.5	2.3
Tobacco Use behaviors
25. Ever tried smoking a cigarette when 13 years or younger	62.5	0.89	6.1	7	7
26. Smoked cigarettes during the past 30 days	42.8	0.95	1.8	2.3	4.7
27. Used any other tobacco products during the past 30 days	28.6	0.95	3.6	4.7	0.0*
29. Had people smoke in their presence during past 7 days	100	0.55	54.3	54.1	50.6
30. Had parents or guardians who use tobacco	100	0.93	18.9	12.9	11.8
Alcohol and other drug use behavior
31. Ever drank alcohol other than a few sips	87.5	0.95	10.4	8.2	3.5
32. Had at least a drink containing alcohol during the past 30 days	50	0.95	4.9	3.5	5.9
33. Had 3 or more drinks in a row on one or more days during the past 30 days	71.4	0.99	0.6	1.2	0.0*
34. Were able to describe how they accessed alcohol during the past 30 days	75	0.89	6.1	7.1	2.3
35. Has ever drank so much that they were really drunk	50	0.98	1.8	1.1	1.1
36. Has been in trouble with family or friends, missed school or got in to a fight as a result of alcohol	75	0.97	2.4	2.3	2.3
37. Ever used drugs	62.5	0.98	3.1	1.2	1.2
38. Ever used marijuana	40	1	2.4	1.2	1.2
39. Had used Marijuana during the past 30 days	40	-	0.6	0	0
40. Ever used any form of cocaine	40	-	0.6	0	0
41. Ever sniffed glue or aerosol spray to get high	60	0.94	6.1	3.5	4.7
42. Ever used heroin	40	0.99	0.6	0	1.2*
43. Ever used Khat	60	0.93	14	10.6	9.4
44. Ever used methamphetamines	40	0.96	3.1	3.6	0.0*
45. Ever taken steroid pills without doctor’s prescription	60	0.99	3.1	0	1.2*
47. Ever used a needle to inject illegal drugs into the body	33.3	-	0	0	0
Sexual Behaviors
48. Ever had sexual intercourse	100	0.91	11.6	11.8	9.4
49. Had first sexual intercourse when 13 years old or less	77.7	0.96	5.5	5.9	2.3
50. Had 3 or more lifetime sexual partners	71.4	0.95	2.4	3.5	5.9
51. Had 3 or more sexual partners during the past 3 months.	50	0.96	1.2	2.3	1.2
54. Did not use any method for preventing pregnancy during their last sexual intercourse	75	0.95	6.1	4.8	7.1
Dietary Behaviors
55. Perceived themselves as not about the right weight	100	0.53	44.5	45.9	32.9
56. Is trying to lose or gain weight	100	0.54	62.2	61.2	67
57. Sometimes, most of the time or always gone hungry because food was not enough at home in past 7 days	100	0.74	22.6	17.6	17.6
58. Ate fruits less than 3 times per day during the past 7 days	100	0.66	75.6	72.9	77.6
59. Ate vegetables less than 3 times per day during the past 7 days	100	0.82	85.9	85.7	88.1
60. Drank at least one soda during the past 7 days	75	0.47	79.7	85.9	58.8*
61. Ate fast food or very oily foods during the past 7 days	100	0.46	73.2	69.4	64.7
Physical Activity Behaviors
62. Did not do any vigorous physical activities in the past 7 days	100	0.71	26.2	23.5	29.4
63. Did not do any moderate physical activities in the past 7 days	100	0.68	20.7	20	24.7
64. Did not walk for at least 10 minutes at a time during the past 7 days	100	0.88	7.9	7	14.1
65. Does not go to physical education (PE) classes/games time in an average week	100	0.63	23.2	29.4	34.1
66. Spends 3 or more hours sitting and watching television, playing computer games, talking with friends, or doing other sitting activities during a typical day	100	0.79	23.9	23.8	19
Gambling behavior
67. Had taken part in any form of gambling during the past 12 months	100	0.65	26.2	25.9	10.6
68. Found him or herself thinking about gambling or planning to gamble during the past 12 months	100	0.72	18.9	21.2	15.3
69. Ever spent much more than planned on gambling during the past 12 months	100	0.83	15.3	11.9	4.8
Hygiene behavior
70. Did not brush or clean teeth on at least a day during the past 7 days	83.3	0.98	0.6	0	2.3*
71. Never or rarely washed hands before eating during the past 7 days	100	0.91	3	2.3	5.9
72. Never or rarely washed hands after using toilet or latrine during the past 7 days	100	0.94	4.9	3.5	7
73. Never or rarely washed hands with soap after using toilet or latrine during the past 7 days	100	0.68	28.8	27.3	23.8
74. Never thoroughly washed entire body (bathe) with soap and water during the past 7 days	80	0.96	4.9	1.2	2.3
Quality of sleep at night
75. Most of the time or always had trouble sleeping during the past 30 days	80	0.82	9.7	11.8	3.5
*Indicates statistically significant differences between first and second measurement
